# Supplementary material for: Development of machine-learning-driven signatures for diagnosing and monitoring therapeutic response in major depressive disorder using integrated immune cell profiles and plasma cytokines
Source: Theranostics. 2024 Oct 28;14(18):7265–80. doi: 10.7150/thno.102602 (PMC11610142; doi:10.7150/thno.102602)
Supplement: Supplementary file 1 — Supplementary figures and tables. [file thnov14p7265s1.zip]

Archive with 2 entries (2 files):
- Supplementary Figures and Tables.pdf
- Supplementary Table 3 and Table 4.xlsx
