# Supplementary material for: Development of machine-learning-driven signatures for diagnosing and monitoring therapeutic response in major depressive disorder using integrated immune cell profiles and plasma cytokines
Source: Theranostics. 2024 Oct 28;14(18):7265–80. doi: 10.7150/thno.102602 (PMC11610142; doi:10.7150/thno.102602)
Supplement: Supplementary file 1 — Supplementary figures and tables. [file thnov14p7265s1.zip › Supplementary Table 3 and Table 4.xlsx]

## Sheet: Table S3 
Supplementary Table 3. Identification of Risky or Protective Features for Major Depressive Disorder by Univariate Logistic Regression Model Analysis.
OR	CI	P.value	Low	High	Features	Type
1.10472	1.0317701829849-1.18282813066396	0.00427247	1.03177	1.18283	Monocytes	Cell types
1.14501	1.04897376941793-1.24983046020423	0.00244715	1.04897	1.24983	CCR2_Monocytes	Cell types
1.21057	1.06863295946988-1.37137049258092	0.0026714	1.06863	1.37137	HLADR_Monocytes	Cell types
1.24954	1.04938968976894-1.48786113563742	0.0123745	1.04939	1.48786	Trem1_Monocytes	Cell types
1.12388	1.01824367151493-1.24048559950589	0.0203963	1.01824	1.24049	B	Cell types
0.9357	0.898985774120045-0.973914380592354	0.00113691	0.898986	0.973914	T	Cell types
1.34433	1.08674534200463-1.66295909272136	0.00640024	1.08675	1.66296	Trem1_classical_Monocytes	Cell types
1.10323	1.03104300323578-1.18046303708606	0.00443437	1.03104	1.18046	CD36_Monocytes	Cell types
0.00049998	4.72363199882154e-06-0.0529212133740997	0.00139542	4.72363e-06	0.0529212	Tfr	Cell types
0.432354	0.257451906326802-0.726076805790402	0.0015232	0.257452	0.726077	CCR4_Treg	Cell types
0.0162339	0.00125605382795553-0.209815019007686	0.00159974	0.00125605	0.209815	CD36_Treg	Cell types
0.031927	0.00775797146734721-0.131392126033838	1.8258e-06	0.00775797	0.131392	Resting_Treg	Cell types
0.22717	0.0865943075551154-0.595953631675901	0.00259653	0.0865943	0.595954	Secreting_Treg	Cell types
0.340331	0.181416716933422-0.638448004519881	0.000785225	0.181417	0.638448	Activated_Treg	Cell types
1.37123	1.04387471861457-1.80123973157204	0.023296	1.04387	1.80124	M127	Cell types
1.12605	1.04089213649193-1.21818429836694	0.00308764	1.04089	1.21818	classical_Monocytes	Cell types
0.865305	0.797075752740165-0.939375149248969	0.000555513	0.797076	0.939375	GDT	Cell types
1.1422	1.04241048107954-1.25154732704074	0.00436528	1.04241	1.25155	CCR2_classical_Monocytes	Cell types
0.878017	0.821556515338287-0.93835673099883	0.000124922	0.821557	0.938357	Naive_CD4	Cell types
86.9835	3.45513010599871-2189.8238026556	0.00666114	3.45513	2189.82	CD39_DC	Cell types
0.922742	0.881510620140127-0.965902537279487	0.000565847	0.881511	0.965903	CD4	Cell types
1.74806	1.28281671394178-2.38204067284749	0.000403948	1.28282	2.38204	Memory_B	Cell types
114.652	1.73351702324312-7582.93014375278	0.0266065	1.73352	7582.93	Plasmablast_B	Cell types
0.740709	0.601952526501039-0.911450163054343	0.00456686	0.601953	0.91145	Th17	Cell types
1.93755	1.27561164615716-2.94297846932638	0.0019259	1.27561	2.94298	IgDNeg_MemoryB	Cell types
0.789937	0.639036485324271-0.976470995539022	0.029247	0.639036	0.976471	Th2	Cell types
3.69366	1.60837272967242-8.48256036590134	0.00206771	1.60837	8.48256	IgDPos_MemoryB	Cell types
0.524603	0.397938868343906-0.691583428075475	4.74938e-06	0.397939	0.691583	Treg	Cell types
0.729713	0.607881708092831-0.875960486804583	0.000722273	0.607882	0.87596	CCR5_CD4	Cell types
0.624423	0.46799449273273-0.833139011818499	0.00137054	0.467994	0.833139	CCR5_CD8	Cell types
2.05059	1.0156512402848-4.14012453879567	0.0451426	1.01565	4.14012	CCR2_CD8	Cell types
0.6	0.42-0.85	0.00441216	0.42	0.85	bFGF	Cytokines
0.64	0.45-0.89	0.00839805	0.45	0.89	b-NGF	Cytokines
0.56	0.39-0.79	0.00108016	0.39	0.79	EG-VEGF	Cytokines
0.73	0.54-0.99	0.0413769	0.54	0.99	GDF-15	Cytokines
0.66	0.46-0.94	0.0224225	0.46	0.94	GDNF	Cytokines
0.46	0.28-0.75	0.00208004	0.28	0.75	HGF	Cytokines
0.67	0.49-0.92	0.0133103	0.49	0.92	IGFBP-1	Cytokines
0.25	0.11-0.58	0.00115699	0.11	0.58	IGFBP-2	Cytokines
0.37	0.2-0.68	0.00139563	0.2	0.68	IGFBP-4	Cytokines
0.38	0.19-0.74	0.00490986	0.19	0.74	MCSF R	Cytokines
0.47	0.31-0.71	0.000310168	0.31	0.71	NGF R	Cytokines
0.56	0.37-0.86	0.00866448	0.37	0.86	NT-4	Cytokines
0.7	0.52-0.94	0.0196175	0.52	0.94	OPG	Cytokines
0.6	0.43-0.85	0.00409376	0.43	0.85	PIGF	Cytokines
0.71	0.51-1	0.0493563	0.51	1	SCF	Cytokines
0.53	0.3-0.92	0.0248381	0.3	0.92	SCF R	Cytokines
0.69	0.49-0.96	0.0279668	0.49	0.96	TGFa	Cytokines
0.6	0.41-0.86	0.00578396	0.41	0.86	VEGF	Cytokines
0.36	0.19-0.68	0.0016764	0.19	0.68	VEGF R2	Cytokines
0.49	0.28-0.85	0.0117673	0.28	0.85	VEGF R3	Cytokines
0.7	0.51-0.95	0.0240756	0.51	0.95	Eotaxin-2	Cytokines
0.48	0.28-0.82	0.00715861	0.28	0.82	G-CSF	Cytokines
0.56	0.39-0.8	0.00130901	0.39	0.8	I-309	Cytokines
0.6	0.44-0.82	0.00160322	0.44	0.82	IFNg	Cytokines
0.82	0.69-0.97	0.0223189	0.69	0.97	IL-2	Cytokines
1.3	1.04-1.64	0.0224491	1.04	1.64	IL-4	Cytokines
0.69	0.49-0.95	0.0236824	0.49	0.95	IL-5	Cytokines
0.75	0.6-0.93	0.00890254	0.6	0.93	IL-11	Cytokines
0.63	0.4-0.99	0.0472501	0.4	0.99	IL-12p70	Cytokines
0.54	0.35-0.83	0.0048932	0.35	0.83	IL-13	Cytokines
0.74	0.6-0.91	0.00516475	0.6	0.91	MCP-1	Cytokines
0.75	0.58-0.97	0.0296838	0.58	0.97	TNFa	Cytokines
0.81	0.68-0.96	0.013596	0.68	0.96	TNFb	Cytokines
0.42	0.21-0.83	0.0124758	0.21	0.83	IL-13 R1	Cytokines
0.39	0.21-0.73	0.00332947	0.21	0.73	IL-17B	Cytokines
0.76	0.58-0.99	0.0425512	0.58	0.99	Resistin	Cytokines
0.83	0.76-0.92	0.000210767	0.76	0.92	TGFb2	Cytokines
0.72	0.51-1	0.0485467	0.51	1	VEGF-C	Cytokines
1.25	1.06-1.48	0.00979375	1.06	1.48	VEGF R1	Cytokines
0.52	0.33-0.81	0.00397016	0.33	0.81	ANG-2	Cytokines
1.11	1.04-1.19	0.00304979	1.04	1.19	BMP-2	Cytokines
0.7	0.51-0.97	0.0335492	0.51	0.97	BMP-9	Cytokines
0.9	0.82-0.99	0.0315416	0.82	0.99	CD97	Cytokines
0.85	0.74-0.98	0.0260171	0.74	0.98	IL-1 R6	Cytokines
0.58	0.34-1	0.0492185	0.34	1	DR6	Cytokines
0.45	0.26-0.78	0.00464219	0.26	0.78	Endoglin	Cytokines
0.58	0.35-0.97	0.0371816	0.35	0.97	ErbB3	Cytokines
0.53	0.32-0.87	0.0127351	0.32	0.87	Fas	Cytokines
0.67	0.5-0.89	0.00609423	0.5	0.89	Flt-3L	Cytokines
1.24	1.02-1.52	0.0294879	1.02	1.52	GITR	Cytokines
0.42	0.21-0.84	0.0135963	0.21	0.84	HVEM	Cytokines
1.21	1.09-1.35	0.000557702	1.09	1.35	MICB	Cytokines
0.53	0.31-0.91	0.0211369	0.31	0.91	PECAM-1	Cytokines
1.41	1.03-1.93	0.0311452	1.03	1.93	XEDAR	Cytokines
1.44	1.19-1.74	0.000173968	1.19	1.74	ANG-4	Cytokines
1.41	1.11-1.79	0.00490901	1.11	1.79	BAFF	Cytokines
1.46	1.15-1.86	0.00181934	1.15	1.86	Clusterin	Cytokines
1.21	1.06-1.39	0.00515527	1.06	1.39	CRTAM	Cytokines
1.43	1.27-1.61	5.3267e-09	1.27	1.61	CXCL14	Cytokines
0.5	0.29-0.84	0.00965079	0.29	0.84	Fetuin A	Cytokines
1.2	1.02-1.42	0.0320933	1.02	1.42	FOLR1	Cytokines
1.3	1.1-1.53	0.00172776	1.1	1.53	GASP-2	Cytokines
1.37	1.14-1.65	0.000689916	1.14	1.65	HAI-2	Cytokines
1.85	1.22-2.79	0.00346577	1.22	2.79	LDL R	Cytokines
1.21	1.01-1.46	0.0353011	1.01	1.46	Pepsinogen I	Cytokines
1.3	1.08-1.55	0.00491322	1.08	1.55	RANK	Cytokines
0.43	0.25-0.74	0.0022619	0.25	0.74	Syndecan-1	Cytokines
1.72	1.14-2.62	0.0106284	1.14	2.62	TRAIL R2	Cytokines
0.68	0.53-0.87	0.00236335	0.53	0.87	Aggrecan	Cytokines
1.13	1.02-1.25	0.0152445	1.02	1.25	Ck beta 8-1	Cytokines
0.49	0.28-0.86	0.0137129	0.28	0.86	EMMPRIN	Cytokines
0.8	0.65-0.97	0.022113	0.65	0.97	IL-15 R	Cytokines
0.81	0.68-0.96	0.0146267	0.68	0.96	Nectin-4	Cytokines
0.92	0.85-1	0.0426755	0.85	1	Tie-1	Cytokines
1.26	1.08-1.46	0.00297245	1.08	1.46	IL-1 RII	Cytokines
0.83	0.73-0.96	0.0104546	0.73	0.96	OSM	Cytokines
0.64	0.46-0.9	0.00968113	0.46	0.9	B7-H3	Cytokines
0.73	0.57-0.93	0.0107658	0.57	0.93	CD155	Cytokines
0.46	0.25-0.85	0.0141753	0.25	0.85	Desmoglein 2	Cytokines
0.72	0.53-0.97	0.0297674	0.53	0.97	Galectin-9	Cytokines
0.8	0.64-0.99	0.0397005	0.64	0.99	Testican 2	Cytokines

## Sheet: Table S4
Supplementary Table 4.Identification of Differential Cell Types and Cytokines between Major Depressive Disorder and Healthy Controls.
P.value	T.value	LogFC	Change	Features	Type
0.00028287	3.72189	3.0282	UP	Monocytes	Cell types
0.000325018	3.68447	2.99992	UP	CD36_Monocytes	Cell types
0.000218691	3.79737	2.66239	UP	classical_Monocytes	Cell types
0.000102674	3.99406	2.47643	UP	CCR2_Monocytes	Cell types
0.000292459	3.71231	2.15593	UP	CCR2_classical_Monocytes	Cell types
0.000152405	3.88875	1.93052	UP	HLADR_Monocytes	Cell types
0.0133779	2.51892	1.43858	UP	B	Cell types
0.00331392	2.99619	0.99628	UP	Trem1_Monocytes	Cell types
0.00167332	3.21833	0.901161	UP	Trem1_classical_Monocytes	Cell types
2.96689e-05	4.34237	0.867922	UP	Memory_B	Cell types
0.00168837	3.18825	0.807929	UP	M127	Cell types
0.0264167	2.24271	0.715088	UP	TM_CD8	Cell types
0.0466335	2.00664	0.545649	UP	MoNegMDSC	Cell types
0.000262862	3.76264	0.537637	UP	IgDNeg_MemoryB	Cell types
0.00020478	3.82615	0.325376	UP	IgDPos_MemoryB	Cell types
7.38255e-05	-4.10831	-0.305353	DN	Activated_Treg	Cell types
0.000294392	-3.739	-0.343873	DN	CCR4_Treg	Cell types
0.0263882	-2.25767	-0.557042	DN	Th2	Cell types
0.000733783	-3.5046	-0.665494	DN	CCR5_CD8	Cell types
0.00812038	-2.72619	-0.835559	DN	Th17	Cell types
7.80132e-09	-6.19321	-1.09161	DN	Treg	Cell types
0.000122406	-4.01667	-1.2648	DN	CCR5_CD4	Cell types
0.000311244	-3.75674	-2.41572	DN	GDT	Cell types
6.02779e-05	-4.20923	-3.44054	DN	Naive_CD4	Cell types
1.05271e-05	-4.56802	-4.65241	DN	CD4	Cell types
6.3435e-05	-4.13235	-5.56695	DN	T	Cell types
3.27712e-12	7.8113	4.20691	UP	CXCL14	Cytokines
5.11413e-06	4.81874	2.94371	UP	RANK	Cytokines
2.4785e-06	4.95405	2.90109	UP	GASP-2	Cytokines
0.00232652	3.1208	2.83505	UP	BMP-2	Cytokines
2.51807e-06	4.9302	2.37687	UP	Clusterin	Cytokines
0.00041008	3.65718	2.26596	UP	MICB	Cytokines
5.6164e-07	5.2631	2.25372	UP	ANG-4	Cytokines
1.00801e-05	4.595	1.97604	UP	HAI-2	Cytokines
0.00666852	2.75993	1.94596	UP	PSMA	Cytokines
0.000139686	3.94505	1.94237	UP	IL-1 F5	Cytokines
0.00129513	3.29689	1.87394	UP	IL-17C	Cytokines
0.0103494	2.6067	1.71129	UP	Ck beta 8-1	Cytokines
9.28078e-05	4.03735	1.60149	UP	BAFF	Cytokines
0.0255185	2.26106	1.46061	UP	IGFBP-5	Cytokines
0.00133897	3.28787	1.41575	UP	Epo R	Cytokines
0.00948655	2.66387	1.38702	UP	CRTAM	Cytokines
0.00274372	3.07265	1.34907	UP	IL-1 RII	Cytokines
0.0113505	2.5697	1.26177	UP	TRANCE	Cytokines
0.00836824	2.67743	1.17047	UP	FOLR1	Cytokines
0.024429	2.27655	1.15979	UP	WISP-1	Cytokines
0.0258463	2.25655	1.10106	UP	FGF-6	Cytokines
0.0168737	2.44811	1.04079	UP	VEGF R1	Cytokines
0.0263714	2.24659	0.960939	UP	IL-17B R	Cytokines
0.016666	2.42568	0.960201	UP	LAG-3	Cytokines
0.00446922	2.89408	0.902274	UP	IL-4	Cytokines
0.000140042	3.92356	0.830898	UP	LDL R	Cytokines
0.000481387	3.5889	0.793094	UP	TRAIL R2	Cytokines
0.0425576	2.06313	0.725946	UP	GITR	Cytokines
0.0269153	2.24634	0.511398	UP	XEDAR	Cytokines
0.0422739	-2.05099	-0.212862	DN	TSP-1	Cytokines
0.00714042	-2.7377	-0.252572	DN	IL-13 R1	Cytokines
0.0338011	-2.14614	-0.276276	DN	Cystatin C	Cytokines
0.00743959	-2.72189	-0.285528	DN	Desmoglein 2	Cytokines
0.0311457	-2.18344	-0.290909	DN	ErbB3	Cytokines
0.0110062	-2.57933	-0.293588	DN	SCF R	Cytokines
0.0116647	-2.58462	-0.33356	DN	G-CSF	Cytokines
0.00736287	-2.72682	-0.338038	DN	EMMPRIN	Cytokines
9.64486e-05	-4.02246	-0.340097	DN	IGFBP-2	Cytokines
0.0329826	-2.15523	-0.341519	DN	ALCAM	Cytokines
0.0155288	-2.45361	-0.351919	DN	DR6	Cytokines
0.0035499	-2.97074	-0.353186	DN	HVEM	Cytokines
0.0234884	-2.31313	-0.364469	DN	VEGF R3	Cytokines
0.000416602	-3.62724	-0.3651	DN	MCSF R	Cytokines
0.00235907	-3.10099	-0.368945	DN	Fetuin A	Cytokines
0.000882908	-3.40754	-0.376663	DN	IL-17B	Cytokines
0.0322534	-2.16644	-0.379933	DN	E-Selectin	Cytokines
0.0316613	-2.17182	-0.393955	DN	PDGF-AA	Cytokines
0.000377591	-3.6585	-0.396227	DN	IGFBP-4	Cytokines
0.0348167	-2.13437	-0.396337	DN	SCF	Cytokines
0.00620122	-2.78566	-0.402078	DN	Fas	Cytokines
0.0478195	-2.00245	-0.40724	DN	BLC	Cytokines
0.000368348	-3.66235	-0.411276	DN	VEGF R2	Cytokines
0.00071784	-3.46425	-0.415482	DN	Endoglin	Cytokines
0.0308127	-2.19257	-0.439827	DN	TGFa	Cytokines
0.0337787	-2.14747	-0.44258	DN	VEGF-C	Cytokines
0.0244019	-2.28727	-0.446967	DN	IL-5	Cytokines
0.0261794	-2.26128	-0.448818	DN	GDNF	Cytokines
0.00240659	-3.11975	-0.453908	DN	Syndecan-1	Cytokines
0.00664653	-2.78915	-0.464746	DN	IL-13	Cytokines
0.00906041	-2.66553	-0.471808	DN	NT-4	Cytokines
0.0241031	-2.28572	-0.487514	DN	BMP-9	Cytokines
0.0398775	-2.07601	-0.494117	DN	CD30	Cytokines
0.000835422	-3.41976	-0.494911	DN	ANG-2	Cytokines
0.0434892	-2.03875	-0.504057	DN	MMP-3	Cytokines
0.0152781	-2.45813	-0.524411	DN	GDF-15	Cytokines
0.0121079	-2.54541	-0.528203	DN	Eotaxin-2	Cytokines
0.0122657	-2.53941	-0.541877	DN	Galectin-9	Cytokines
0.0155236	-2.45874	-0.544086	DN	OPG	Cytokines
0.0303041	-2.19768	-0.547125	DN	TNFa	Cytokines
0.0068812	-2.75848	-0.556516	DN	b-NGF	Cytokines
0.000491209	-3.58242	-0.559745	DN	HGF	Cytokines
0.0262512	-2.24931	-0.560109	DN	Resistin	Cytokines
0.0106929	-2.59874	-0.56154	DN	IGFBP-1	Cytokines
0.00275044	-3.052	-0.584918	DN	B7-H3	Cytokines
0.00252269	-3.09204	-0.586237	DN	PIGF	Cytokines
0.00217318	-3.13166	-0.590136	DN	VEGF	Cytokines
0.0356884	-2.12725	-0.618848	DN	Testican 2	Cytokines
0.00239243	-3.10834	-0.630507	DN	bFGF	Cytokines
0.00113757	-3.36457	-0.647772	DN	I-309	Cytokines
0.0331513	-2.15311	-0.674043	DN	PDGF Rb	Cytokines
0.00130396	-3.31266	-0.688803	DN	IFNg	Cytokines
0.00295046	-3.03584	-0.692393	DN	Flt-3L	Cytokines
0.000649554	-3.51869	-0.700819	DN	EG-VEGF	Cytokines
0.00174981	-3.21757	-0.706081	DN	PECAM-1	Cytokines
0.000111163	-4.01975	-0.750606	DN	NGF R	Cytokines
0.00487054	-2.86729	-0.76914	DN	CD155	Cytokines
0.00755416	-2.72647	-0.789817	DN	IL-11	Cytokines
0.015096	-2.46612	-0.790909	DN	IL-15 R	Cytokines
0.00260691	-3.09849	-0.821265	DN	Aggrecan	Cytokines
0.0194012	-2.37338	-0.872518	DN	IL-2	Cytokines
0.0112092	-2.58098	-0.998409	DN	TNFb	Cytokines
0.00209817	-3.14526	-1.04604	DN	MCP-1	Cytokines
0.0072256	-2.73185	-1.06341	DN	Nectin-4	Cytokines
0.00493189	-2.8652	-1.2496	DN	OSM	Cytokines
0.023624	-2.2932	-1.49873	DN	CD97	Cytokines
0.00367867	-2.96413	-1.51184	DN	IL-1 R6	Cytokines
7.05809e-05	-4.12681	-2.61365	DN	TGFb2	Cytokines
